# Supplementary material for: Prenatal exposure to maternal smoking and adult lung cancer risk: a nested case-control study using peripheral blood leukocyte DNA methylation prediction of exposure
Source: Environ Epigenet. 2024 Sep 20;10(1):dvae015. doi: 10.1093/eep/dvae015 (PMC11562842; doi:10.1093/eep/dvae015)
Supplement: dvae015_Supp [file dvae015_supp.zip]

Archive with 1 entries (1 files):
- suppl_data/eap_Supplementary Tables revised_1.docx
